# Supplementary material for: Influencing factors and realization paths for smart community construction in China
Source: PLoS One. 2024 May 28;19(5):e0303687. doi: 10.1371/journal.pone.0303687 (PMC11132517; doi:10.1371/journal.pone.0303687)
Supplement: S1 Datasheet — (XLS) [file pone.0303687.s001.xls]

## Sheet: Sheet1
Summary of QCA Codes for the National Pilot Zone for Community Governance and Service Innovation
Area	Outcome variable(Y)	Economic development(V1)	Capital investment(V2)	Information infrastructure(V3)	Community governance(V4)	Public support system(V5)	Intelligent Platform(V6)
Shenhe District, Shenyang, Liaoning Province	1	0.67	1	0.67	0.67	1	1
Baita District, Liaoyang, Liaoning Province	0.67	0	1	1	0.67	1	1
Wuxi, Jiangsu Province	0.33	0.67	1	0.67	1	1	1
Hangzhou, Zhejiang Province	0.67	0.67	1	0.33	1	1	1
Haicang District, Xiamen, Fujian Province	0.67	0.67	1	0.33	1	0.67	1
Chaoyang District, Beijing	0.67	1	1	0.33	1	1	1
Qingshan District, Baotou City, Inner Mongolia Autonomous Region	1	0.33	0.33	0.33	1	1	1
Erlianhot, Inner Mongolia Autonomous Region	0.67	0.33	1	1	0.67	1	1
Shahekou District, Dalian, Liaoning Province	0.33	1	0.67	0	0.67	1	1
Nangang District, Harbin , Heilongjiang Province	0.67	0.67	0.67	0.67	0.67	1	1
Xuhui District, Shanghai	0.33	1	1	0.33	1	1	1
Suzhou Industrial Park, Jiangsu Province	0.33	0.67	1	0.67	0.67	1	1
Huangdao District, Qingdao, Shandong Province	0.33	0.67	0.33	0	0.67	0.67	0.67
Kaifu District, Changsha, Hunan Province	0.67	0.67	1	1	0.67	0.67	1
Yuexiu District, Guangzhou , Guangdong Province	0.33	1	1	0.67	1	0.67	0.67
Chenghua District, Chengdu, Sichuan Province	0.67	0.67	0.67	0.67	1	1	1
Panlong District, Kunming, Yunnan Province	1	0.33	0.67	1	0.67	0.67	0.67
Xicheng District, Beijing	0.67	1	1	0.33	1	1	1
Haidian district, Beijing	0.67	1	0.67	0.33	1	1	1
Hexi District, Tianjin	1	1	0.67	0.67	1	0.67	1
Guangyang District, Langfang , Hebei Province	0.33	0	0.33	0.33	0.67	0.67	1
Hongshan District, Chifeng, Inner Mongolia Autonomous Region	0.67	0.33	0.33	0.67	1	0.67	1
Kuancheng District, Changchun, Jilin Province	0.67	0.67	0.33	0	1	0.33	1
Longsha District, Qiqihar, Heilongjiang Province	0.33	0.33	1	0.33	0.67	0.67	1
Jianye District, Nanjing, Jiangsu Province	0.33	0.67	0.33	1	1	0.67	1
Gulou District, Nanjing, Jiangsu Province	0.33	0.67	0.33	1	1	0.67	1
Yunlong District, Xuzhou, Jiangsu Province	0.67	0.33	1	1	1	0.67	0.67
Gusu District, Suzhou, Jiangsu Province	0.67	0.67	0.33	1	1	0.67	1
Shangcheng District, Hangzhou, Zhejiang Province	0.33	0.67	1	1	1	0.67	1
Lixia District, Jinan, Shandong Province	0.67	0.33	0.67	0.33	1	1	0.67
Shibei District, Qingdao, Shandong Province	0.67	0.67	1	0.67	0.67	1	1
Taishan District, Tai'an, Shandong Province	0.33	0.33	0.67	1	0.67	0.67	1
Jianxi District, Luoyang, Henan Province	0.67	0	0.67	0.67	1	0.67	1
Zhijiang City, Yichang, Hubei Province	0.67	0.33	0.33	1	1	1	0.67
Qingyang District, Chengdu, Sichuan Province	0.33	0.67	1	1	1	1	1
Xixiu District, Anshun, Guizhou Province	0.67	0.33	1	0.67	0.67	1	1
Qujing Qilin District, Yunnan Province	0.67	0.33	0.67	0.33	0.33	0.67	1
Beilin District, Xi'an, Shaanxi Province	0.33	0.67	1	0.67	0.67	0.67	1
Jintai District, Baoji, Shaanxi Province	0.33	0.33	0.33	0.67	1	0.67	0.67
Shijingshan District, Beijing	0.33	1	0.67	0.67	0.67	0.67	0.67
Changning District, Shanghai	0.33	1	0.67	0.67	1	0.67	1
Gulou District, Xuzhou, Jiangsu Province	0.33	0.67	0.67	1	1	0.67	1
Yuecheng District, Shaoxing, Zhejiang Province	0.67	0.67	0.33	1	0.67	0.67	1
Quzhou City, Zhejiang Province	0.33	0	0.67	0.33	1	0.67	1
Baohu District, Hefei, Anhui Province	0.33	0.67	0.33	0.67	0.67	1	1
Yidu City, Hubei Province	0.67	0.33	0.33	1	1	1	0.67
Xianning City, Hubei Province	0.33	0	0.33	0.67	1	0.67	1
Chancheng District, Foshan, Guangdong Province	1	1	0.33	0.67	1	0.67	1
Jiangbei District, Chongqing	0.33	1	0.33	1	1	0.33	0.67
Jinniu District, Chengdu, Sichuan Province	0.33	1	0.33	0.33	1	0.67	1
Xindu District, Chengdu, Sichuan Province	0.33	1	0.33	0.33	1	0.67	1
Suzhou District, Jiuquan, Gansu Province	0.33	0	0.33	0.67	1	0.67	1
